# Supplementary material for: Regional Lymph Node Metastasis in Sebaceous Carcinoma of the Head and Neck: A Systematic Review and Meta-Analysis
Source: Cancers (Basel). 2026 Apr 29;18(9):1424. doi: 10.3390/cancers18091424 (PMC13162734; doi:10.3390/cancers18091424)
Supplement: Supplementary file 1 [file cancers-18-01424-s001.zip]

Archive with 1 entries (1 files):
- cancers-4211490-supplementary.pdf
